# Supplementary material for: A Robust Design Capture-Recapture Analysis of Abundance, Survival and Temporary Emigration of Three Odontocete Species in the Gulf of Corinth, Greece
Source: PLoS One. 2016 Dec 7;11(12):e0166650. doi: 10.1371/journal.pone.0166650 (PMC5142793; doi:10.1371/journal.pone.0166650)
Supplement: S1 File — (TXT) [file pone.0166650.s003.txt]

proc title	proc chmatrix occasions= 17 groups= 1 etype= Robust ICMeans NoHist hist= 35	time
interval 0 0 1 0 0 1 0 0 0 1 0 0 0 1 0 0
glabel(1)=Group 1
00000000000000001 3
00000000000000110 1
00000000000001000 1
00000000000010000 1
00000000001001110 1
00000000010000000 1
00000011011011000 1
00000100000000000 2
00000100000011000 1
00000100000111000 1
00000100001000000 1
00000100001111000 1
00000100001111101 1
00000100010000000 1
00000100010000001 1
00000100010110000 1
00000100011011000 1
00000111001100000 1
00000111011101110 1
00000111011111000 1
00001000001111001 1
00001000010000000 1
00001100010011001 1
00001100010011010 1
00001100010101000 2
00011000000000000 3
00011000011110001 1
00011000100000000 1
00011100010101000 1
00111000100000000 1
01000000001001000 1
01000100001000001 1
10011000101000000 1
10011011010011000 1
10100000000000000 1
