# Supplementary material for: A Robust Design Capture-Recapture Analysis of Abundance, Survival and Temporary Emigration of Three Odontocete Species in the Gulf of Corinth, Greece
Source: PLoS One. 2016 Dec 7;11(12):e0166650. doi: 10.1371/journal.pone.0166650 (PMC5142793; doi:10.1371/journal.pone.0166650)
Supplement: S2 File — (TXT) [file pone.0166650.s004.txt]

proc title	proc chmatrix occasions= 19 groups= 1 etype= Robust ICMeans NoHist hist= 340	time
interval 0 0 1 0 0 0 1 0 0 0 1 0 0 0 1 0 0 0
glabel(1)=Group 1
0000000000000000001 7
0000000000000000010 7
0000000000000000011 1
0000000000000000100 1
0000000000000001000 3
0000000000000010000 3
0000000000000010001 1
0000000000000010010 1
0000000000000011000 1
0000000000000100000 2
0000000000000100001 2
0000000000000100010 1
0000000000000101101 1
0000000000000110000 2
0000000000000110001 2
0000000000000110100 1
0000000000000111000 1
0000000000001000000 1
0000000000001000010 2
0000000000001010000 1
0000000000001100010 1
0000000000001101000 1
0000000000010000000 6
0000000000010100000 1
0000000000010100001 1
0000000000010100010 1
0000000000100000000 1
0000000000101010010 1
0000000001000000011 1
0000000001000001001 1
0000000001000010010 1
0000000001010100001 1
0000000001010100110 1
0000000001110000000 1
0000000010000000001 1
0000000010000010000 1
0000000010000010001 1
0000000010100000000 1
0000000010100001001 1
0000000010100100000 1
0000000010111000001 1
0000000100000000000 1
0000000100000000001 1
0000000100000010010 1
0000000100000101100 1
0000000100001100001 1
0000000100010000000 1
0000000100010110010 1
0000000101000000010 1
0000000101101000000 1
0000000101101011010 1
0000000110000000000 1
0000000110000000001 1
0000000110000000010 1
0000000110000000100 1
0000000110001100000 1
0000000111001110010 1
0000001000000000000 1
0000001000000100000 1
0000001000000100010 1
0000001000010111001 2
0000001001000000100 1
0000001001000110000 1
0000001011001010000 1
0000001011010100010 1
0000001100000000010 1
0000001100001110000 1
0000001100110000111 1
0000001101001100010 1
0000001101010100111 1
0000001110000110011 1
0000001111010100110 1
0000001111011110000 1
0000010000000000000 1
0000010000000010001 2
0000010000011000000 1
0000010010000000001 1
0000010010000010001 1
0000010010000100000 1
0000010010001010000 1
0000010010010010000 1
0000010100000000000 1
0000010100001010000 1
0000010100001100000 1
0000010100001100010 1
0000010111110000010 1
0000011000000000000 1
0000011000010000010 1
0000011001000001000 1
0000011001000100000 1
0000011001010100000 1
0000011001010100011 1
0000011010010000110 1
0000011011000111000 1
0000011011010000100 1
0000011100000110010 1
0000011110000100000 1
0000100000000000000 2
0000100000000000010 1
0000100000000100001 1
0000100000000100010 1
0000100001000000000 1
0000100001000001001 1
0000100001010010000 1
0000100010100100000 1
0000100100100000000 1
0000100110000000000 1
0000100110000110001 1
0000101000000010010 1
0000101000000011000 1
0000101000000011010 1
0000101000000100001 1
0000101001000000000 1
0000101001000000010 1
0000101001000010001 2
0000101100000000000 1
0000101101010010000 1
0000110000001010001 1
0000110010011000000 1
0000110100000110000 1
0000110110000000110 1
0000111000000000000 2
0000111000000010000 1
0000111001000000000 2
0000111001100010001 1
0000111010100100010 1
0001000000000000000 2
0001000000000110000 1
0001000000000110001 1
0001000001000100101 1
0001000001000101000 1
0001000001000101100 1
0001000001010000000 1
0001000011000101000 1
0001000100001010000 1
0001001001001110010 1
0001001100000000011 1
0001001100110000001 1
0001001101000100001 1
0001010000000000000 1
0001010011000000000 1
0001010100000110000 1
0001011000000000000 1
0001101000000010000 1
0001101100000010010 1
0010000000000000000 8
0010000000000000010 1
0010000000000010000 1
0010000000000010001 1
0010000000000100000 1
0010000000000110000 1
0010000000010000000 1
0010000000010100000 1
0010000000010111011 1
0010000000011000000 1
0010000000100001001 1
0010000001000000001 1
0010000001000000011 1
0010000001100101010 1
0010000010001100010 1
0010000010100010001 1
0010000010100100010 1
0010000011100100111 1
0010000100000100000 1
0010000100000100001 1
0010000100000101000 1
0010000100000111011 1
0010000111000000111 1
0010001001000100000 1
0010001001000101111 1
0010001010000000010 1
0010001011000010111 1
0010001011001000100 1
0010001100001100010 1
0010001110000000000 1
0010010000000000000 1
0010010000000011000 1
0010010000000100000 1
0010010000000110000 1
0010010000001001000 1
0010010000001101000 1
0010010001010000100 1
0010010001100110000 1
0010010010000000000 1
0010010010000010000 1
0010010010000010001 1
0010010010001100001 1
0010010100000101110 1
0010010100000110010 1
0010010101000010000 1
0010010110000100011 1
0010010110000110000 1
0010010111001010000 1
0010011000000000000 1
0010011001000000100 1
0010011010100000010 1
0010011011100010010 1
0010011100000010000 1
0010011101001000011 1
0010100000000000000 1
0010100000000110011 1
0010100001100000000 1
0010100010001001000 1
0010100010001001010 1
0010100011000001010 1
0010101000000000001 1
0010101010000001000 1
0010101101000000000 1
0010101110010000000 1
0010101111000010000 1
0010110000000100000 1
0010110000001000100 1
0010111000000010010 1
0010111001000010000 1
0010111001000010111 1
0010111001010110000 1
0011000000000000000 1
0011000000000100110 1
0011000000000101100 1
0011000000000101111 1
0011000000001101000 1
0011000001000100010 1
0011000001001001000 1
0011000001001101100 1
0011000010000100000 1
0011000010000100001 1
0011000011000101100 1
0011000011001000101 1
0011000011001101000 2
0011000110001000000 1
0011000110010010000 1
0011001000000000100 1
0011001001000001100 1
0011001100000010010 1
0011001100000100000 1
0011001100000110001 1
0011001100001100010 1
0011001110000000100 1
0011010000001000000 1
0011010100001110010 1
0011011000000100000 1
0100000000000000000 2
0100000000011011000 1
0100000010000010001 1
0100000101000010001 1
0100001000000000000 1
0100001000010100000 1
0100001001001100000 1
0100001111000010011 1
0100001111001000010 1
0100010110000010000 1
0100010110100010110 1
0100101000000000000 1
0100101000000000001 1
0100101001000010000 1
0100111001000000000 2
0101000100001010001 1
0101000100010000000 1
0101001000010000000 1
0110000000000000000 1
0110000010000000000 2
0110010011001100001 1
0110101001100010000 1
0110111111100110100 1
0111000000000000000 1
0111000000100110010 1
0111000101110000011 1
1000000000000000000 8
1000000000000010000 1
1000000000000100010 1
1000000000000101000 1
1000000001010100010 1
1000000010000100000 1
1000000100000000011 1
1000000100001000010 1
1000000100101000011 1
1000001001110000110 1
1000001101010110110 1
1000010010000010000 1
1000010010001010000 1
1000010010010000011 1
1000010011000000010 1
1000010011000011000 1
1000010110001001001 1
1000011011100100110 1
1000011011110100111 1
1000100000000000000 1
1000100000000110001 1
1000101000000000000 1
1000101001000010001 1
1000110011101100000 1
1000110101001000010 1
1000111000000000000 1
1000111000000010000 1
1000111001000000000 1
1001000001000100000 1
1001000100000110000 1
1001000110000110000 1
1001001100001110011 1
1001100000000010010 1
1001100000110001000 1
1010000000000000000 2
1010000000010000000 1
1010000000010100000 1
1010000010000010000 1
1010000010000100001 1
1010000100000010000 1
1010010110001010010 1
1010011001000100110 1
1010011001110100100 1
1010100010010111001 1
1010101100001001000 1
1010110000000111010 1
1010110001011000000 1
1010110100000000000 1
1010110100000010011 1
1010111000000000000 1
1010111000000010000 1
1010111100000010001 1
1010111111110110011 1
1011000001000101000 1
1011000001000101100 1
1011000011000100000 1
1011000110000010010 1
1011001100000100010 2
1011001100001000000 1
1011001110001010000 1
1011010100000010010 1
1100000001000000000 1
1100000011000010000 1
1100001010000100000 1
1100010000010100000 1
1100010001000110001 1
1100010010000000010 1
1100010111100100110 1
1100101001000010000 1
1100111000000000000 1
1101000000000110001 1
1110000000000000000 1
1110001010001001100 1
