# Supplementary material for: A Robust Design Capture-Recapture Analysis of Abundance, Survival and Temporary Emigration of Three Odontocete Species in the Gulf of Corinth, Greece
Source: PLoS One. 2016 Dec 7;11(12):e0166650. doi: 10.1371/journal.pone.0166650 (PMC5142793; doi:10.1371/journal.pone.0166650)
Supplement: S3 File — (TXT) [file pone.0166650.s005.txt]

library(RMark)
require(plotrix)

# read in the matrix-day data
input=read.table("COR_SC_2.txt", header=TRUE) 
head(input)
dim(input)

#--------------------------------------------
#-----------abundance estimate--------------
#--------------------------------------------

# build one dataset per month

#2011

may_2011 <- input[,1:9]
june_2011 <- input[,10:13]
july_2011 <- input[,14:20]

#2012

june_2012 <- input[,21:24]
july_2012 <- input[,25:28]
august_2012 <- input[,29:33]
september_2012 <- input[,34:40]

#2013

june_2013 <- input[,41:47]
july_2013 <- input[,48:58]
august_2013 <- input[,59:63]
september_2013 <- input[,64:66]

#2014

june_2014 <- input[,67:73]
july_2014 <- input[,74:78]
august_2014 <- input[,79:88]
september_2014 <- input[,89:94]

#2015

june_2015 <- input[,95:100]
july_2015 <- input[,101:105]
august_2015 <- input[,106:114]
september_2015 <- input[,115:120]

# extract the corresponding column

#2011

pseudo.may_2011 <- apply(may_2011,1,max)
pseudo.june_2011 <- apply(june_2011,1,max)
pseudo.july_2011 <- apply(july_2011,1,max)

#2012

pseudo.june_2012 <- apply(june_2012,1,max)
pseudo.july_2012 <- apply(july_2012,1,max)
pseudo.august_2012 <- apply(august_2012,1,max)
pseudo.september_2012 <- apply(september_2012,1,max)

#2013

pseudo.june_2013 <- apply(june_2013,1,max)
pseudo.july_2013 <- apply(july_2013,1,max)
pseudo.august_2013 <- apply(august_2013,1,max)
pseudo.september_2013 <- apply(september_2013,1,max)

#2014

pseudo.june_2014 <- apply(june_2014,1,max)
pseudo.july_2014 <- apply(july_2014,1,max)
pseudo.august_2014 <- apply(august_2014,1,max)
pseudo.september_2014 <- apply(september_2014,1,max)

#2015

pseudo.june_2015 <- apply(june_2015,1,max)
pseudo.july_2015 <- apply(july_2015,1,max)
pseudo.august_2015 <- apply(august_2015,1,max)
pseudo.september_2015 <- apply(september_2015,1,max)

# form new dataset
pseudo.input <- as.data.frame(cbind(pseudo.may_2011,pseudo.june_2011, pseudo.july_2011, 
                                                    pseudo.june_2012, pseudo.july_2012, pseudo.august_2012, pseudo.september_2012, 
                                                    pseudo.june_2013, pseudo.july_2013, pseudo.august_2013, pseudo.september_2013, 
                                                    pseudo.june_2014, pseudo.july_2014, pseudo.august_2014, pseudo.september_2014, 
                                                    pseudo.june_2015, pseudo.july_2015, pseudo.august_2015, pseudo.september_2015 ))
head(pseudo.input)
dim(pseudo.input)

# remove the lines of 0s
mask <- apply(pseudo.input,1,sum)
pseudo.input <- pseudo.input[as.logical(mask),]

# format for RMark analysis
pseudo.input$ch <- apply(pseudo.input, 1 , paste , collapse = "" ) 


time.intervals=c(0,0,1,0,0,0,1,0,0,0,1,0,0,0,1,0,0,0)

#ROBUST DESIGN ANALYSES#


### P(.)S(.)

# Markovian emigration
S.dot=list(formula=~1)
p.dot=list(formula=~1,share=TRUE)
GammaDoublePrime.dot=list(formula=~1)
GammaPrime.dot=list(formula=~1)
model.01=mark(data = pseudo.input, model = "Robust",
            time.intervals=time.intervals,
            model.parameters=list(S=S.dot,
            GammaPrime=GammaPrime.dot,
            GammaDoublePrime=GammaDoublePrime.dot,
            p=p.dot),threads=2)


# Random emigration
S.dot=list(formula=~1)
p.dot=list(formula=~1,share=TRUE)
GammaDoublePrime.dot=list(formula=~1,share=TRUE) # gamma' = gamma''
model.02=mark(data = pseudo.input, model = "Robust",
            time.intervals=time.intervals,
            model.parameters=list(S=S.dot,
            GammaDoublePrime=GammaDoublePrime.dot,
            p=p.dot),threads=2)

# No emigration
S.dot=list(formula=~1)
p.dot=list(formula=~1,share=TRUE)
GammaDoublePrime.dot=list(formula=~1,share=TRUE,fixed=0) # gamma'=gamma''=0
model.03=mark(data = pseudo.input, model = "Robust",
            time.intervals=time.intervals,
            model.parameters=list(S=S.dot,
            GammaDoublePrime=GammaDoublePrime.dot,
            p=p.dot),threads=2)


### P(T)S(.)

# Markovian emigration
S.dot=list(formula=~1)
p.time=list(formula=~time,share=TRUE)
GammaDoublePrime.dot=list(formula=~1)
GammaPrime.dot=list(formula=~1)
model.04=mark(data = pseudo.input, model = "Robust",
            time.intervals=time.intervals,
            model.parameters=list(S=S.dot,
            GammaPrime=GammaPrime.dot,
            GammaDoublePrime=GammaDoublePrime.dot,
            p=p.time),threads=2)


# Random emigration
S.dot=list(formula=~1)
p.time=list(formula=~time,share=TRUE)
GammaDoublePrime.dot=list(formula=~1,share=TRUE) # gamma' = gamma''
model.05=mark(data = pseudo.input, model = "Robust",
            time.intervals=time.intervals,
            model.parameters=list(S=S.dot,
            GammaDoublePrime=GammaDoublePrime.dot,
            p=p.time),threads=2)

# No emigration
S.dot=list(formula=~1)
p.time=list(formula=~time,share=TRUE)
GammaDoublePrime.dot=list(formula=~1,share=TRUE,fixed=0) # gamma'=gamma''=0
model.06=mark(data = pseudo.input, model = "Robust",
            time.intervals=time.intervals,
            model.parameters=list(S=S.dot,
            GammaDoublePrime=GammaDoublePrime.dot,
            p=p.time),threads=2)

### P(HET)S(.)

# Markovian emigration with heterogeneity (mixture) on detection
S.dot=list(formula=~1)
pi.dot=list(formula=~1)
p.het=list(formula=~mixture,share=TRUE)
GammaDoublePrime.dot=list(formula=~1)
GammaPrime.dot=list(formula=~1)
model.07=mark(data = pseudo.input, model = "RDHet",
            time.intervals=time.intervals,
            model.parameters=list(S=S.dot,
            GammaPrime=GammaPrime.dot,
            GammaDoublePrime=GammaDoublePrime.dot,
            p=p.het),threads=2)

# Random emigration with heterogeneity (mixture) on detection
S.dot=list(formula=~1)
pi.dot=list(formula=~1)
p.het=list(formula=~mixture,share=TRUE)
GammaDoublePrime.dot=list(formula=~1,share=TRUE)
model.08=mark(data =pseudo.input, model = "RDHet",
            time.intervals=time.intervals,
            model.parameters=list(S=S.dot,
            GammaDoublePrime=GammaDoublePrime.dot,
            p=p.het),threads=2)

# No emigration with heterogeneity (mixture) on detection
S.dot=list(formula=~1)
pi.dot=list(formula=~1)
p.het=list(formula=~mixture,share=TRUE)
GammaDoublePrime.dot=list(formula=~1,share=TRUE,fixed=0)
model.09=mark(data = pseudo.input, model = "RDHet",
            time.intervals=time.intervals,
            model.parameters=list(S=S.dot,
            GammaDoublePrime=GammaDoublePrime.dot,
            p=p.het),threads=2)


### P (SESSION) S(.)

# Markovian emigration
S.dot=list(formula=~1)
p.session=list(formula=~session,share=TRUE)
GammaDoublePrime.dot=list(formula=~1)
GammaPrime.dot=list(formula=~1)
model.10=mark(data = pseudo.input, model = "Robust",
            time.intervals=time.intervals,
            model.parameters=list(S=S.dot,
            GammaPrime=GammaPrime.dot,
            GammaDoublePrime=GammaDoublePrime.dot,
            p=p.session),threads=2)


# Random emigration
S.dot=list(formula=~1)
p.session=list(formula=~session,share=TRUE)
GammaDoublePrime.dot=list(formula=~1,share=TRUE) # gamma' = gamma''
model.11=mark(data = pseudo.input, model = "Robust",
            time.intervals=time.intervals,
            model.parameters=list(S=S.dot,
            GammaDoublePrime=GammaDoublePrime.dot,
            p=p.session),threads=2)

# No emigration
S.dot=list(formula=~1)
p.session=list(formula=~session,share=TRUE)
GammaDoublePrime.dot=list(formula=~1,share=TRUE,fixed=0) # gamma'=gamma''=0
model.12=mark(data = pseudo.input, model = "Robust",
            time.intervals=time.intervals,
            model.parameters=list(S=S.dot,
            GammaDoublePrime=GammaDoublePrime.dot,
            p=p.session),threads=2)


### P (TIME.SESSION) S(.)

# Markovian emigration
S.dot=list(formula=~1)
p.time.session=list(formula=~-1+session:time,share=TRUE)
GammaDoublePrime.dot=list(formula=~1)
GammaPrime.dot=list(formula=~1)
model.13=mark(data = pseudo.input, model = "Robust",
            time.intervals=time.intervals,
            model.parameters=list(S=S.dot,
            GammaPrime=GammaPrime.dot,
            GammaDoublePrime=GammaDoublePrime.dot,
            p=p.time.session),threads=2)


# Random emigration
S.dot=list(formula=~1)
p.time.session=list(formula=~-1+session:time,share=TRUE)
GammaDoublePrime.dot=list(formula=~1,share=TRUE) # gamma' = gamma''
model.14=mark(data = pseudo.input, model = "Robust",
            time.intervals=time.intervals,
            model.parameters=list(S=S.dot,
            GammaDoublePrime=GammaDoublePrime.dot,
            p=p.time.session),threads=2)

# No emigration
S.dot=list(formula=~1)
p.time.session=list(formula=~-1+session:time,share=TRUE)
GammaDoublePrime.dot=list(formula=~1,share=TRUE,fixed=0) # gamma'=gamma''=0
model.15=mark(data = pseudo.input, model = "Robust",
            time.intervals=time.intervals,
            model.parameters=list(S=S.dot,
            GammaDoublePrime=GammaDoublePrime.dot,
            p=p.time.session),threads=2)


### P(.)S(T)

# Markovian emigration
S.time=list(formula=~time)
p.dot=list(formula=~1,share=TRUE)
GammaDoublePrime.dot=list(formula=~1)
GammaPrime.dot=list(formula=~1)
model.16=mark(data = pseudo.input, model = "Robust",
            time.intervals=time.intervals,
            model.parameters=list(S=S.time,
            GammaPrime=GammaPrime.dot,
            GammaDoublePrime=GammaDoublePrime.dot,
            p=p.dot),threads=2)


# Random emigration
S.time=list(formula=~time)
p.dot=list(formula=~1,share=TRUE)
GammaDoublePrime.dot=list(formula=~1,share=TRUE) # gamma' = gamma''
model.17=mark(data = pseudo.input, model = "Robust",
            time.intervals=time.intervals,
            model.parameters=list(S=S.time,
            GammaDoublePrime=GammaDoublePrime.dot,
            p=p.dot),threads=2)

# No emigration
S.time=list(formula=~time)
p.dot=list(formula=~1,share=TRUE)
GammaDoublePrime.dot=list(formula=~1,share=TRUE,fixed=0) # gamma'=gamma''=0
model.18=mark(data = pseudo.input, model = "Robust",
            time.intervals=time.intervals,
            model.parameters=list(S=S.time,
            GammaDoublePrime=GammaDoublePrime.dot,
            p=p.dot),threads=2)

###P(T)S(T)

# Markovian emigration
S.time=list(formula=~time)
p.time=list(formula=~time,share=TRUE)
GammaDoublePrime.dot=list(formula=~1)
GammaPrime.dot=list(formula=~1)
model.19=mark(data = pseudo.input, model = "Robust",
            time.intervals=time.intervals,
            model.parameters=list(S=S.time,
            GammaPrime=GammaPrime.dot,
            GammaDoublePrime=GammaDoublePrime.dot,
            p=p.time),threads=2)


# Random emigration
S.time=list(formula=~time)
p.time=list(formula=~time,share=TRUE)
GammaDoublePrime.dot=list(formula=~1,share=TRUE) # gamma' = gamma''
model.20=mark(data = pseudo.input, model = "Robust",
            time.intervals=time.intervals,
            model.parameters=list(S=S.time,
            GammaDoublePrime=GammaDoublePrime.dot,
            p=p.time),threads=2)

# No emigration
S.time=list(formula=~time)
p.time=list(formula=~1,share=TRUE)
GammaDoublePrime.dot=list(formula=~1,share=TRUE,fixed=0) # gamma'=gamma''=0
model.21=mark(data = pseudo.input, model = "Robust",
            time.intervals=time.intervals,
            model.parameters=list(S=S.time,
            GammaDoublePrime=GammaDoublePrime.dot,
            p=p.time),threads=2)

###P(HET)S(T)

# Markovian emigration with heterogeneity (mixture) on detection
S.time=list(formula=~time)
pi.dot=list(formula=~1)
p.het=list(formula=~mixture,share=TRUE)
GammaDoublePrime.dot=list(formula=~1)
GammaPrime.dot=list(formula=~1)
model.22=mark(data = pseudo.input, model = "RDHet",
            time.intervals=time.intervals,
            model.parameters=list(S=S.time,
            GammaPrime=GammaPrime.dot,
            GammaDoublePrime=GammaDoublePrime.dot,
            p=p.het),threads=2)

# Random emigration with heterogeneity (mixture) on detection
S.time=list(formula=~time)
pi.dot=list(formula=~1)
p.het=list(formula=~mixture,share=TRUE)
GammaDoublePrime.dot=list(formula=~1,share=TRUE)
model.23=mark(data = pseudo.input, model = "RDHet",
            time.intervals=time.intervals,
            model.parameters=list(S=S.time,
            GammaDoublePrime=GammaDoublePrime.dot,
            p=p.het),threads=2)

# No emigration with heterogeneity (mixture) on detection
S.time=list(formula=~time)
pi.dot=list(formula=~1)
p.het=list(formula=~mixture,share=TRUE)
GammaDoublePrime.dot=list(formula=~1,share=TRUE,fixed=0)
model.24=mark(data = pseudo.input, model = "RDHet",
            time.intervals=time.intervals,
            model.parameters=list(S=S.time,
            GammaDoublePrime=GammaDoublePrime.dot,
            p=p.het),threads=2)


## P (SESSION) S(T)

# Markovian emigration
S.time=list(formula=~time)
p.session=list(formula=~session,share=TRUE)
GammaDoublePrime.dot=list(formula=~1)
GammaPrime.dot=list(formula=~1)
model.25=mark(data = pseudo.input, model = "Robust",
            time.intervals=time.intervals,
            model.parameters=list(S=S.time,
            GammaPrime=GammaPrime.dot,
            GammaDoublePrime=GammaDoublePrime.dot,
            p=p.session),threads=2)


# Random emigration
S.time=list(formula=~time)
p.session=list(formula=~session,share=TRUE)
GammaDoublePrime.dot=list(formula=~1,share=TRUE) # gamma' = gamma''
model.26=mark(data = pseudo.input, model = "Robust",
            time.intervals=time.intervals,
            model.parameters=list(S=S.time,
            GammaDoublePrime=GammaDoublePrime.dot,
            p=p.session),threads=2)

# No emigration
S.time=list(formula=~time)
p.session=list(formula=~session,share=TRUE)
GammaDoublePrime.dot=list(formula=~1,share=TRUE,fixed=0) # gamma'=gamma''=0
model.27=mark(data = pseudo.input, model = "Robust",
            time.intervals=time.intervals,
            model.parameters=list(S=S.time,
            GammaDoublePrime=GammaDoublePrime.dot,
            p=p.session),threads=2)

### P (TIME.SESSION) S(T)

# Markovian emigration
S.time=list(formula=~time)
p.time.session=list(formula=~-1+session:time,share=TRUE)
GammaDoublePrime.dot=list(formula=~1)
GammaPrime.dot=list(formula=~1)
model.28=mark(data = pseudo.input, model = "Robust",
            time.intervals=time.intervals,
            model.parameters=list(S=S.time,
            GammaPrime=GammaPrime.dot,
            GammaDoublePrime=GammaDoublePrime.dot,
            p=p.time.session),threads=2)


# Random emigration
S.time=list(formula=~time)
p.time.session=list(formula=~-1+session:time,share=TRUE)
GammaDoublePrime.dot=list(formula=~1,share=TRUE) # gamma' = gamma''
model.29=mark(data = pseudo.input, model = "Robust",
            time.intervals=time.intervals,
            model.parameters=list(S=S.time,
            GammaDoublePrime=GammaDoublePrime.dot,
            p=p.time.session),threads=2)

# No emigration
S.time=list(formula=~time)
p.time.session=list(formula=~-1+session:time,share=TRUE)
GammaDoublePrime.dot=list(formula=~1,share=TRUE,fixed=0) # gamma'=gamma''=0
model.30=mark(data = pseudo.input, model = "Robust",
            time.intervals=time.intervals,
            model.parameters=list(S=S.time,
            GammaDoublePrime=GammaDoublePrime.dot,
            p=p.time.session),threads=2)

results=collect.models()
results

results=adjust.chat(2.25,results) 

results
